# Supplementary material for: PsPRE1 is a basic helix-loop-helix transcription factor that confers enhanced root growth and tolerance to salt stress in poplar
Source: For Res (Fayettev). 2023 Jun 29;3:16. doi: 10.48130/FR-2023-0016 (PMC11524248; doi:10.48130/FR-2023-0016)
Supplement: Supplementary file 1 — Supplementary data to this article can be found online. [file FR-2023-0016-S1.zip]

Archive with 5 entries (5 files):
- 10.48130_FR-2023-0016-Suppl-FigureS2.jpg
- 10.48130_FR-2023-0016-Suppl-TableS1.xlsx
- 10.48130_FR-2023-0016-Suppl-TableS2.xlsx
- 10.48130_FR-2023-0016-Suppl-TableS3.xlsx
- 10.48130_FR-2023-0016-Suppl-FigureS1.jpg
