# Supplementary material for: PsPRE1 is a basic helix-loop-helix transcription factor that confers enhanced root growth and tolerance to salt stress in poplar
Source: For Res (Fayettev). 2023 Jun 29;3:16. doi: 10.48130/FR-2023-0016 (PMC11524248; doi:10.48130/FR-2023-0016)
Supplement: Supplementary file 1 — Supplementary data to this article can be found online. [file FR-2023-0016-S1.zip › 10.48130_FR-2023-0016-Suppl-TableS1.xlsx]

## Sheet: Sheet2
Table S1. Primer sequences used for qRT‒PCR analysis and vector construction.
Primer name	Sequence(5'-3')
PtrActin-F	AAACTGTAATGGTCCTCCCTCCG
PtrActin-R	GCATCATCACAATCACTCTCCGA
GA2ox1-F	GCACAGGGTTTTGACCAACA
GA2ox1-R	TTTGTGTGCTTACGAGGCTG
GA2ox2-F	AATGATGTACTTTGGGGCGC
GA2ox2-R	AGGTCAAGACGCGTATCTCT
GASA1-F	TGTTCTCCATTTTGCCGAGG
GASA1-R	ACAAGTCCCACATGCTCTCT
SODA-F	TTGATGTTTGGGAGCATGCA
SODA-R	ACCAGACAACAGGCTACGAA
ARF5-F	CTTGGGAGGAATTCGTTGGC
ARF5-R	ACGTCCATTTAGTTGCGTGG
AUX28-F	CGGCAATGCTACCTTTGTGA
AUX28-R	TCCAATCACCGTCCTTGTCT
IAA16-F	TGGAAGTCTCTGCACCATGA
IAA16-R	CTCGACAACCTAGCCAGCTA
LAX3-F	GATTTGGAGGATGGGCAAGC
LAX3-R	TCTCTCTTTACACACCTGCGT
qPRE-F	AGCAGAAGGTCAAGGCAGTC
qPRE-R	AGTCATCAACCTCCCTGTGC
PRE-F	ATGTCTAGCAGAAGGTCAAGGCAGTCTAGTG
PRE-R	TTACATAATTAAACTCCTTATTATCTCAGC
PRE-gw-F	GGGGACAACTTTGTACAAAAAAGTTGGAATGTCTAGCAGAAGGTCAAGGCAGTCTAGTG
PRE-gw-R	GGCGGCCGCACAACTTTGTACAAGAAAGTTGGGTATTACATAATTAAACTCCTTATTATCTCAGC
