# Supplementary material for: PsPRE1 is a basic helix-loop-helix transcription factor that confers enhanced root growth and tolerance to salt stress in poplar
Source: For Res (Fayettev). 2023 Jun 29;3:16. doi: 10.48130/FR-2023-0016 (PMC11524248; doi:10.48130/FR-2023-0016)
Supplement: Supplementary file 1 — Supplementary data to this article can be found online. [file FR-2023-0016-S1.zip › 10.48130_FR-2023-0016-Suppl-TableS2.xlsx]

## Sheet: Sheet1
Table S2. Poplar PRE1 expression in hybrid offspring after stress treatment as determined by RNA-seq.
Group	FPKM
BRC-1	0.181928
BRC-2	0.244954
BRC-3	0.26227
BRD-1	0.135788
BRD-2	0.659786
BRD-3	0.27465
BRS-1	0.147153
BRS-2	0.157568
BRS-3	0
PdC-1	0.882233
PdC-2	0.510738
PdC-3	0.706875
PdD-1	0.990676
PdD-2	0.765417
PdD-3	0.544352
PdS-1	0.652362
PdS-2	0.969172
PdS-3	0.744181
GRC-1	0.26755
GRC-2	0.263397
GRC-3	0.780036
GRD-1	0
GRD-2	0.917847
GRD-3	0.425452
GRS-1	0.170694
GRS-2	0.570121
GRS-3	0.98478
PsC-1	0.205528
PsC-2	0.226016
PsC-3	0
PsD-1	0
PsD-2	0.4888
PsD-3	0.555483
PsS-1	0.591584
PsS-2	0.096903
PsS-3	0
